# Supplementary material for: PROMISE: effect of protein supplementation on fat-free mass preservation after bariatric surgery, a randomized double-blind placebo-controlled trial
Source: Trials. 2023 Nov 9;24:717. doi: 10.1186/s13063-023-07654-w (PMC10636856; doi:10.1186/s13063-023-07654-w)
Supplement: Supplementary file 1 — Additional file 1. [file 13063_2023_7654_MOESM1_ESM.zip]

Archive with 2 entries (2 files):
- Product specification sheet PlaceboR1.pdf
- Product specification sheet ProteinR1.pdf
