# Supplementary material for: PROMISE: effect of protein supplementation on fat-free mass preservation after bariatric surgery, a randomized double-blind placebo-controlled trial
Source: Trials. 2023 Nov 9;24:717. doi: 10.1186/s13063-023-07654-w (PMC10636856; doi:10.1186/s13063-023-07654-w)
Supplement: Supplementary file 2 — Additional file 2. [file 13063_2023_7654_MOESM2_ESM.zip]

Archive with 7 entries (7 files):
- Questionnaire  shake  T3 en-GBR1.docx
- Questionnaire  shake T1, T2 en-GBR1.docx
- Questionnaire regarding physical activity (IPAQ)R1.pdf
- Questionnaire regarding shake usage  T3R1.docx
- Questionnaire regarding shake usage T0R1.docx
- Questionnaire regarding shake usage T1, T2R1.docx
- Questionnaire shake T0 en-GB (1)R1.docx
